# Supplementary material for: Joint Associations of Food Groups with All-Cause and Cause-Specific Mortality in the Mr. OS and Ms. OS Study: A Prospective Cohort
Source: Nutrients. 2022 Sep 21;14(19):3915. doi: 10.3390/nu14193915 (PMC9573629; doi:10.3390/nu14193915)
Supplement: Supplementary file 1 [file nutrients-14-03915-s001.zip]

Archive with 1 entries (1 files):
- nutrients-1891201-supplementary.pdf
